# Supplementary material for: Identification of autosomal and sex chromosome aneuploidies using next generation sequencing
Source: Bioinformatics. 2026 Mar 16;42(3):btag104. doi: 10.1093/bioinformatics/btag104 (PMC13032822; doi:10.1093/bioinformatics/btag104)
Supplement: btag104_Supplementary_Data [file btag104_supplementary_data.zip]

Archive with 13 entries (13 files):
- Paper_aneuploidies_supp.pdf
- Supp_Figure_1.svg
- Supp_Figure_2.svg
- Supp_Figure_3.svg
- Supp_Figure_4.svg
- Supp_Figure_6.svg
- Supp_Figure_7.svg
- Supp_Figure_8.svg
- Supp_Figure_9.svg
- SuppTable_1.docx
- SuppTable_2.docx
- SuppTable_3.docx
- SuppTable_4.docx
